# Supplementary material for: From Ecological Threats to Monitoring Tools: Multi-Contaminant Profiles in Silurus glanis and Procambarus clarkii for Pollution Tracking and Preliminary Food/Feed Safety Assessment
Source: J Xenobiot. 2026 Jun 9;16(3):109. doi: 10.3390/jox16030109 (PMC13302379; doi:10.3390/jox16030109)
Supplement: Supplementary file 1 [file jox-16-00109-s001.zip]

Archive with 1 entries (1 files):
- jox-4321823 new SM.pdf
